# Supplementary material for: Phosphine-promoted [4 + 3] annulation of allenoate with aziridines for synthesis of tetrahydroazepines: phosphine-dependent [3 + 3] and [4 + 3] pathways
Source: RSC Adv. 2019 Jan 9;9(3):1214–21. doi: 10.1039/c8ra09852b (PMC6764531; doi:10.1039/c8ra09852b)
Supplement: RA-009-C8RA09852B-s002 [file RA-009-C8RA09852B-s002.cif]

# Electronic Supplementary Material (ESI) for RSC Advances.
# This journal is © The Royal Society of Chemistry 2018

####################################################################### 
# 
# This file contains crystal structure data downloaded from the 
# Cambridge Structural Database (CSD) hosted by the Cambridge 
# Crystallographic Data Centre (CCDC).
# 
# Full information about CCDC data access policies and citation 
# guidelines are available at http://www.ccdc.cam.ac.uk/access/V1 
# 
# Audit and citation data items may have been added by the CCDC. 
# Please retain this information to preserve the provenance of 
# this file and to allow appropriate attribution of the data. 
# 
#######################################################################

data_Sa4500a
_database_code_depnum_ccdc_archive 'CCDC 1869166'
_audit_update_record             
;
2018-09-22 deposited with the CCDC.
2018-12-26 downloaded from the CCDC.
;

_audit_creation_method           SHELXL-97
_chemical_name_systematic        
; 
 ? 
;
_chemical_name_common            ?
_chemical_melting_point          ?
_chemical_formula_moiety         'C24 H26 N2 O8 S'
_chemical_formula_sum            'C24 H26 N2 O8 S'
_chemical_formula_weight         502.53

loop_
_atom_type_symbol
_atom_type_description
_atom_type_scat_dispersion_real
_atom_type_scat_dispersion_imag
_atom_type_scat_source
C C 0.0033 0.0016 'International Tables Vol C Tables 4.2.6.8 and 6.1.1.4'
H H 0.0000 0.0000 'International Tables Vol C Tables 4.2.6.8 and 6.1.1.4'
N N 0.0061 0.0033 'International Tables Vol C Tables 4.2.6.8 and 6.1.1.4'
O O 0.0106 0.0060 'International Tables Vol C Tables 4.2.6.8 and 6.1.1.4'
S S 0.1246 0.1234 'International Tables Vol C Tables 4.2.6.8 and 6.1.1.4'

_symmetry_cell_setting           Triclinic
_symmetry_space_group_name_H-M   P-1
_symmetry_space_group_name_Hall  '-P 1'

loop_
_symmetry_equiv_pos_as_xyz
'x, y, z'
'-x, -y, -z'

_cell_length_a                   10.136(3)
_cell_length_b                   10.925(3)
_cell_length_c                   11.309(3)
_cell_angle_alpha                104.454(3)
_cell_angle_beta                 109.130(3)
_cell_angle_gamma                91.112(4)
_cell_volume                     1138.6(6)
_cell_formula_units_Z            2
_cell_measurement_temperature    100(2)
_cell_measurement_reflns_used    5339
_cell_measurement_theta_min      3.85
_cell_measurement_theta_max      29.59

_exptl_crystal_description       parallelipiped
_exptl_crystal_colour            colorless
_exptl_crystal_size_max          0.12
_exptl_crystal_size_mid          0.10
_exptl_crystal_size_min          0.03
_exptl_crystal_density_meas      ?
_exptl_crystal_density_diffrn    1.466
_exptl_crystal_density_method    'not measured'
_exptl_crystal_F_000             528
_exptl_absorpt_coefficient_mu    0.197
_exptl_absorpt_correction_type   multi-scan
_exptl_absorpt_correction_T_min  0.9676
_exptl_absorpt_correction_T_max  0.9941
_exptl_absorpt_process_details   'Sadabs (Bruker)'

_exptl_special_details           
; 
 ? 
;

_diffrn_ambient_temperature      100(2)
_diffrn_radiation_wavelength     0.71073
_diffrn_radiation_type           MoK\a
_diffrn_radiation_source         'fine-focus sealed tube'
_diffrn_radiation_monochromator  graphite
_diffrn_measurement_device_type  'Bruker APEX-II CCD'
_diffrn_measurement_method       '\f and \w scans'
_diffrn_detector_area_resol_mean ?
_diffrn_reflns_number            15887
_diffrn_reflns_av_R_equivalents  0.0281
_diffrn_reflns_av_sigmaI/netI    0.0368
_diffrn_reflns_limit_h_min       -14
_diffrn_reflns_limit_h_max       14
_diffrn_reflns_limit_k_min       -15
_diffrn_reflns_limit_k_max       15
_diffrn_reflns_limit_l_min       -15
_diffrn_reflns_limit_l_max       15
_diffrn_reflns_theta_min         3.85
_diffrn_reflns_theta_max         29.94
_reflns_number_total             6342
_reflns_number_gt                5084
_reflns_threshold_expression     >2sigma(I)

_computing_data_collection       'Bruker APEX2'
_computing_cell_refinement       'Bruker SAINT'
_computing_data_reduction        'Bruker SAINT'
_computing_structure_solution    'SHELXS-97 (Sheldrick, 2008)'
_computing_structure_refinement  'SHELXL-97 (Sheldrick, 2008)'
_computing_molecular_graphics    'Bruker SHELXTL'
_computing_publication_material  'Bruker SHELXTL'

_refine_special_details          
; 
 Refinement of F^2^ against ALL reflections.  The weighted R-factor wR and 
 goodness of fit S are based on F^2^, conventional R-factors R are based 
 on F, with F set to zero for negative F^2^. The threshold expression of 
 F^2^ > 2sigma(F^2^) is used only for calculating R-factors(gt) etc. and is 
 not relevant to the choice of reflections for refinement.  R-factors based 
 on F^2^ are statistically about twice as large as those based on F, and R- 
 factors based on ALL data will be even larger. 
;

_refine_ls_structure_factor_coef Fsqd
_refine_ls_matrix_type           full
_refine_ls_weighting_scheme      calc
_refine_ls_weighting_details     
'calc w=1/[\s^2^(Fo^2^)+(0.0457P)^2^+0.4056P] where P=(Fo^2^+2Fc^2^)/3'
_atom_sites_solution_primary     direct
_atom_sites_solution_secondary   difmap
_atom_sites_solution_hydrogens   geom
_refine_ls_hydrogen_treatment    refall
_refine_ls_extinction_method     none
_refine_ls_extinction_coef       ?
_refine_ls_number_reflns         6342
_refine_ls_number_parameters     420
_refine_ls_number_restraints     0
_refine_ls_R_factor_all          0.0526
_refine_ls_R_factor_gt           0.0386
_refine_ls_wR_factor_ref         0.1001
_refine_ls_wR_factor_gt          0.0926
_refine_ls_goodness_of_fit_ref   1.044
_refine_ls_restrained_S_all      1.044
_refine_ls_shift/su_max          0.005
_refine_ls_shift/su_mean         0.001

loop_
_atom_site_label
_atom_site_type_symbol
_atom_site_fract_x
_atom_site_fract_y
_atom_site_fract_z
_atom_site_U_iso_or_equiv
_atom_site_adp_type
_atom_site_occupancy
_atom_site_symmetry_multiplicity
_atom_site_calc_flag
_atom_site_refinement_flags
_atom_site_disorder_assembly
_atom_site_disorder_group
S1 S 0.29426(3) 0.84660(3) 0.30546(3) 0.01556(8) Uani 1 1 d . . .
O1 O -0.15648(12) 0.83002(14) 0.61466(12) 0.0376(3) Uani 1 1 d . . .
O2 O 0.02316(13) 0.93313(12) 0.77604(11) 0.0314(3) Uani 1 1 d . . .
O3 O 0.19933(11) 0.81444(10) 0.17412(9) 0.0212(2) Uani 1 1 d . . .
O4 O 0.39641(10) 0.95557(9) 0.35432(10) 0.0195(2) Uani 1 1 d . . .
O5 O 0.65917(11) 0.76947(10) 0.25169(10) 0.0213(2) Uani 1 1 d . . .
O6 O 0.46673(10) 0.71147(9) 0.07224(9) 0.0171(2) Uani 1 1 d . . .
O7 O 0.76943(12) 0.44285(11) 0.45727(11) 0.0280(2) Uani 1 1 d . . .
O8 O 0.78927(10) 0.47300(10) 0.27407(10) 0.0208(2) Uani 1 1 d . . .
N1 N -0.03595(13) 0.87936(12) 0.66092(12) 0.0202(2) Uani 1 1 d . . .
N2 N 0.37999(12) 0.72389(11) 0.32350(11) 0.0157(2) Uani 1 1 d . . .
C1 C 0.06090(15) 0.79567(14) 0.36244(13) 0.0182(3) Uani 1 1 d . . .
H1 H 0.0219(18) 0.7456(17) 0.2705(17) 0.024(4) Uiso 1 1 d . . .
C2 C -0.01615(15) 0.80166(14) 0.44498(14) 0.0182(3) Uani 1 1 d . . .
H2 H -0.1058(19) 0.7588(17) 0.4142(16) 0.021(4) Uiso 1 1 d . . .
C3 C 0.04534(15) 0.87363(13) 0.57268(13) 0.0171(3) Uani 1 1 d . . .
C4 C 0.17680(15) 0.94129(14) 0.62115(13) 0.0185(3) Uani 1 1 d . . .
H4 H 0.2136(18) 0.9965(17) 0.7098(17) 0.022(4) Uiso 1 1 d . . .
C5 C 0.25303(15) 0.93514(13) 0.53788(13) 0.0174(3) Uani 1 1 d . . .
H5 H 0.3404(18) 0.9805(16) 0.5681(15) 0.015(4) Uiso 1 1 d . . .
C6 C 0.19417(14) 0.86161(13) 0.40976(13) 0.0159(3) Uani 1 1 d . . .
C7 C 0.48762(15) 0.73408(14) 0.45074(13) 0.0181(3) Uani 1 1 d . . .
H7A H 0.5411(19) 0.8165(18) 0.4858(17) 0.024(4) Uiso 1 1 d . . .
H7B H 0.4435(19) 0.7225(17) 0.5128(17) 0.025(4) Uiso 1 1 d . . .
C8 C 0.58890(15) 0.63726(13) 0.44395(13) 0.0175(3) Uani 1 1 d . . .
H8 H 0.6531(18) 0.6313(16) 0.5285(17) 0.020(4) Uiso 1 1 d . . .
C9 C 0.60835(14) 0.56429(13) 0.33881(13) 0.0158(3) Uani 1 1 d . . .
C10 C 0.52717(14) 0.56407(13) 0.19944(12) 0.0146(2) Uani 1 1 d . . .
H10 H 0.5638(17) 0.5005(16) 0.1439(15) 0.015(4) Uiso 1 1 d . . .
C11 C 0.36694(14) 0.52405(13) 0.15545(13) 0.0153(2) Uani 1 1 d . . .
H11 H 0.3224(16) 0.5517(15) 0.0771(15) 0.014(4) Uiso 1 1 d . . .
C12 C 0.30457(15) 0.59602(13) 0.25699(14) 0.0175(3) Uani 1 1 d . . .
H12A H 0.3105(19) 0.5515(17) 0.3247(17) 0.026(5) Uiso 1 1 d . . .
H12B H 0.2034(19) 0.6005(16) 0.2136(16) 0.021(4) Uiso 1 1 d . . .
C13 C 0.32337(14) 0.38327(13) 0.12482(12) 0.0157(3) Uani 1 1 d . . .
C14 C 0.21117(15) 0.32460(14) 0.01267(14) 0.0204(3) Uani 1 1 d . . .
H14 H 0.1698(19) 0.3723(17) -0.0484(17) 0.027(5) Uiso 1 1 d . . .
C15 C 0.15729(16) 0.19941(15) -0.01160(15) 0.0236(3) Uani 1 1 d . . .
H15 H 0.080(2) 0.1620(19) -0.0882(19) 0.033(5) Uiso 1 1 d . . .
C16 C 0.21583(16) 0.12973(14) 0.07574(15) 0.0225(3) Uani 1 1 d . . .
H16 H 0.178(2) 0.0476(19) 0.0573(18) 0.029(5) Uiso 1 1 d . . .
C17 C 0.32959(17) 0.18572(14) 0.18651(14) 0.0225(3) Uani 1 1 d . . .
H17 H 0.373(2) 0.1370(19) 0.2465(19) 0.035(5) Uiso 1 1 d . . .
C18 C 0.38218(16) 0.31136(14) 0.21127(13) 0.0195(3) Uani 1 1 d . . .
H18 H 0.4582(18) 0.3494(16) 0.2897(17) 0.020(4) Uiso 1 1 d . . .
C19 C 0.55952(14) 0.69394(13) 0.18050(12) 0.0157(3) Uani 1 1 d . . .
C20 C 0.48606(16) 0.83520(14) 0.05025(14) 0.0191(3) Uani 1 1 d . . .
H20A H 0.5746(18) 0.8420(16) 0.0382(16) 0.019(4) Uiso 1 1 d . . .
H20B H 0.4852(18) 0.9008(17) 0.1290(17) 0.021(4) Uiso 1 1 d . . .
C21 C 0.36556(17) 0.84054(16) -0.06760(15) 0.0246(3) Uani 1 1 d . . .
H21A H 0.275(2) 0.8315(18) -0.0529(18) 0.032(5) Uiso 1 1 d . . .
H21B H 0.364(2) 0.7714(19) -0.1424(19) 0.032(5) Uiso 1 1 d . . .
H21C H 0.377(2) 0.919(2) -0.0910(19) 0.040(6) Uiso 1 1 d . . .
C22 C 0.72825(15) 0.48649(14) 0.36477(13) 0.0186(3) Uani 1 1 d . . .
C23 C 0.91153(17) 0.40277(17) 0.29350(16) 0.0255(3) Uani 1 1 d . . .
H23A H 0.8814(19) 0.3198(19) 0.2971(17) 0.026(5) Uiso 1 1 d . . .
H23B H 0.978(2) 0.450(2) 0.371(2) 0.039(6) Uiso 1 1 d . . .
C24 C 0.96053(19) 0.39367(18) 0.18011(19) 0.0305(4) Uani 1 1 d . . .
H24A H 0.886(2) 0.347(2) 0.098(2) 0.039(6) Uiso 1 1 d . . .
H24B H 0.985(2) 0.478(2) 0.174(2) 0.047(6) Uiso 1 1 d . . .
H24C H 1.042(2) 0.346(2) 0.194(2) 0.046(6) Uiso 1 1 d . . .

loop_
_atom_site_aniso_label
_atom_site_aniso_U_11
_atom_site_aniso_U_22
_atom_site_aniso_U_33
_atom_site_aniso_U_23
_atom_site_aniso_U_13
_atom_site_aniso_U_12
S1 0.01616(16) 0.01626(17) 0.01646(15) 0.00654(12) 0.00678(12) 0.00378(12)
O1 0.0243(6) 0.0571(9) 0.0319(6) 0.0083(6) 0.0139(5) -0.0077(6)
O2 0.0367(7) 0.0338(7) 0.0235(5) -0.0003(5) 0.0168(5) -0.0036(5)
O3 0.0212(5) 0.0269(6) 0.0169(5) 0.0087(4) 0.0061(4) 0.0066(4)
O4 0.0210(5) 0.0166(5) 0.0237(5) 0.0078(4) 0.0099(4) 0.0022(4)
O5 0.0194(5) 0.0221(5) 0.0210(5) 0.0080(4) 0.0039(4) -0.0027(4)
O6 0.0196(5) 0.0159(5) 0.0164(4) 0.0076(4) 0.0046(4) 0.0000(4)
O7 0.0286(6) 0.0349(6) 0.0261(5) 0.0170(5) 0.0097(5) 0.0144(5)
O8 0.0184(5) 0.0233(5) 0.0241(5) 0.0089(4) 0.0095(4) 0.0081(4)
N1 0.0221(6) 0.0199(6) 0.0231(6) 0.0083(5) 0.0116(5) 0.0046(5)
N2 0.0159(5) 0.0147(5) 0.0156(5) 0.0040(4) 0.0043(4) 0.0028(4)
C1 0.0182(7) 0.0190(7) 0.0170(6) 0.0055(5) 0.0051(5) 0.0039(5)
C2 0.0155(6) 0.0185(7) 0.0213(6) 0.0074(5) 0.0058(5) 0.0020(5)
C3 0.0186(6) 0.0171(7) 0.0200(6) 0.0081(5) 0.0099(5) 0.0050(5)
C4 0.0193(7) 0.0181(7) 0.0179(6) 0.0045(5) 0.0065(5) 0.0030(5)
C5 0.0159(6) 0.0165(7) 0.0191(6) 0.0044(5) 0.0054(5) 0.0011(5)
C6 0.0167(6) 0.0168(6) 0.0173(6) 0.0073(5) 0.0076(5) 0.0055(5)
C7 0.0210(7) 0.0191(7) 0.0145(6) 0.0048(5) 0.0061(5) 0.0051(6)
C8 0.0172(6) 0.0197(7) 0.0165(6) 0.0079(5) 0.0046(5) 0.0029(5)
C9 0.0140(6) 0.0174(6) 0.0176(6) 0.0077(5) 0.0051(5) 0.0026(5)
C10 0.0155(6) 0.0147(6) 0.0145(5) 0.0050(5) 0.0056(5) 0.0029(5)
C11 0.0154(6) 0.0157(6) 0.0155(6) 0.0057(5) 0.0051(5) 0.0020(5)
C12 0.0175(7) 0.0156(7) 0.0210(6) 0.0049(5) 0.0088(5) 0.0013(5)
C13 0.0176(6) 0.0154(6) 0.0162(6) 0.0047(5) 0.0083(5) 0.0022(5)
C14 0.0196(7) 0.0191(7) 0.0208(6) 0.0054(5) 0.0049(6) 0.0024(6)
C15 0.0205(7) 0.0198(7) 0.0256(7) 0.0015(6) 0.0050(6) -0.0011(6)
C16 0.0272(8) 0.0152(7) 0.0281(7) 0.0040(6) 0.0149(6) -0.0006(6)
C17 0.0312(8) 0.0199(7) 0.0219(7) 0.0093(6) 0.0134(6) 0.0034(6)
C18 0.0250(7) 0.0185(7) 0.0161(6) 0.0064(5) 0.0072(6) 0.0008(6)
C19 0.0164(6) 0.0182(7) 0.0151(6) 0.0061(5) 0.0076(5) 0.0026(5)
C20 0.0219(7) 0.0168(7) 0.0210(6) 0.0087(5) 0.0078(6) -0.0002(5)
C21 0.0266(8) 0.0211(8) 0.0263(7) 0.0118(6) 0.0056(6) 0.0018(6)
C22 0.0167(6) 0.0187(7) 0.0201(6) 0.0054(5) 0.0056(5) 0.0037(5)
C23 0.0182(7) 0.0290(9) 0.0292(8) 0.0074(7) 0.0078(6) 0.0098(6)
C24 0.0250(8) 0.0295(9) 0.0442(10) 0.0107(8) 0.0207(8) 0.0070(7)

_geom_special_details            
; 
 All esds (except the esd in the dihedral angle between two l.s. planes) 
 are estimated using the full covariance matrix.  The cell esds are taken 
 into account individually in the estimation of esds in distances, angles 
 and torsion angles; correlations between esds in cell parameters are only 
 used when they are defined by crystal symmetry.  An approximate (isotropic) 
 treatment of cell esds is used for estimating esds involving l.s. planes. 
;

loop_
_geom_bond_atom_site_label_1
_geom_bond_atom_site_label_2
_geom_bond_distance
_geom_bond_site_symmetry_2
_geom_bond_publ_flag
S1 O4 1.4295(11) . ?
S1 O3 1.4300(11) . ?
S1 N2 1.6308(12) . ?
S1 C6 1.7725(13) . ?
O1 N1 1.2131(17) . ?
O2 N1 1.2215(16) . ?
O5 C19 1.2051(17) . ?
O6 C19 1.3377(16) . ?
O6 C20 1.4549(16) . ?
O7 C22 1.2108(17) . ?
O8 C22 1.3417(17) . ?
O8 C23 1.4544(18) . ?
N1 C3 1.4793(17) . ?
N2 C12 1.4692(18) . ?
N2 C7 1.4695(18) . ?
C1 C6 1.388(2) . ?
C1 C2 1.3910(19) . ?
C1 H1 0.988(18) . ?
C2 C3 1.3843(19) . ?
C2 H2 0.928(18) . ?
C3 C4 1.380(2) . ?
C4 C5 1.3912(19) . ?
C4 H4 0.976(17) . ?
C5 C6 1.3908(19) . ?
C5 H5 0.921(17) . ?
C7 C8 1.494(2) . ?
C7 H7A 0.961(19) . ?
C7 H7B 0.978(18) . ?
C8 C9 1.3321(19) . ?
C8 H8 0.984(17) . ?
C9 C22 1.4888(19) . ?
C9 C10 1.5195(18) . ?
C10 C19 1.5317(19) . ?
C10 C11 1.5527(19) . ?
C10 H10 0.979(16) . ?
C11 C13 1.5125(19) . ?
C11 C12 1.5430(18) . ?
C11 H11 0.978(16) . ?
C12 H12A 0.992(18) . ?
C12 H12B 0.990(18) . ?
C13 C14 1.390(2) . ?
C13 C18 1.3957(19) . ?
C14 C15 1.389(2) . ?
C14 H14 0.961(19) . ?
C15 C16 1.384(2) . ?
C15 H15 0.95(2) . ?
C16 C17 1.384(2) . ?
C16 H16 0.91(2) . ?
C17 C18 1.389(2) . ?
C17 H17 0.97(2) . ?
C18 H18 0.953(17) . ?
C20 C21 1.499(2) . ?
C20 H20A 0.956(17) . ?
C20 H20B 0.997(17) . ?
C21 H21A 0.99(2) . ?
C21 H21B 0.98(2) . ?
C21 H21C 0.98(2) . ?
C23 C24 1.502(2) . ?
C23 H23A 0.966(19) . ?
C23 H23B 0.93(2) . ?
C24 H24A 0.99(2) . ?
C24 H24B 0.98(2) . ?
C24 H24C 0.98(2) . ?

loop_
_geom_angle_atom_site_label_1
_geom_angle_atom_site_label_2
_geom_angle_atom_site_label_3
_geom_angle
_geom_angle_site_symmetry_1
_geom_angle_site_symmetry_3
_geom_angle_publ_flag
O4 S1 O3 120.51(6) . . ?
O4 S1 N2 106.93(6) . . ?
O3 S1 N2 106.93(6) . . ?
O4 S1 C6 107.76(6) . . ?
O3 S1 C6 108.28(7) . . ?
N2 S1 C6 105.48(6) . . ?
C19 O6 C20 115.24(11) . . ?
C22 O8 C23 115.84(11) . . ?
O1 N1 O2 124.23(12) . . ?
O1 N1 C3 118.07(12) . . ?
O2 N1 C3 117.70(12) . . ?
C12 N2 C7 114.31(11) . . ?
C12 N2 S1 118.50(9) . . ?
C7 N2 S1 117.64(9) . . ?
C6 C1 C2 119.55(13) . . ?
C6 C1 H1 119.5(10) . . ?
C2 C1 H1 121.0(10) . . ?
C3 C2 C1 117.73(13) . . ?
C3 C2 H2 121.9(11) . . ?
C1 C2 H2 120.3(11) . . ?
C4 C3 C2 123.62(12) . . ?
C4 C3 N1 118.54(12) . . ?
C2 C3 N1 117.84(12) . . ?
C3 C4 C5 118.30(13) . . ?
C3 C4 H4 121.3(10) . . ?
C5 C4 H4 120.3(10) . . ?
C4 C5 C6 119.01(13) . . ?
C4 C5 H5 119.6(10) . . ?
C6 C5 H5 121.4(10) . . ?
C1 C6 C5 121.79(12) . . ?
C1 C6 S1 118.91(10) . . ?
C5 C6 S1 119.26(10) . . ?
N2 C7 C8 112.42(11) . . ?
N2 C7 H7A 111.2(11) . . ?
C8 C7 H7A 107.5(11) . . ?
N2 C7 H7B 110.3(10) . . ?
C8 C7 H7B 107.9(11) . . ?
H7A C7 H7B 107.4(15) . . ?
C9 C8 C7 128.27(13) . . ?
C9 C8 H8 116.4(10) . . ?
C7 C8 H8 115.2(10) . . ?
C8 C9 C22 115.41(12) . . ?
C8 C9 C10 125.23(12) . . ?
C22 C9 C10 119.14(11) . . ?
C9 C10 C19 108.97(11) . . ?
C9 C10 C11 114.25(10) . . ?
C19 C10 C11 112.40(11) . . ?
C9 C10 H10 106.6(9) . . ?
C19 C10 H10 107.7(10) . . ?
C11 C10 H10 106.6(9) . . ?
C13 C11 C12 108.40(10) . . ?
C13 C11 C10 115.87(11) . . ?
C12 C11 C10 111.09(11) . . ?
C13 C11 H11 108.2(9) . . ?
C12 C11 H11 105.8(9) . . ?
C10 C11 H11 107.0(9) . . ?
N2 C12 C11 110.78(11) . . ?
N2 C12 H12A 107.3(10) . . ?
C11 C12 H12A 112.2(11) . . ?
N2 C12 H12B 110.9(10) . . ?
C11 C12 H12B 109.4(10) . . ?
H12A C12 H12B 106.2(14) . . ?
C14 C13 C18 117.77(13) . . ?
C14 C13 C11 119.42(12) . . ?
C18 C13 C11 122.49(12) . . ?
C15 C14 C13 121.28(14) . . ?
C15 C14 H14 119.7(11) . . ?
C13 C14 H14 119.0(11) . . ?
C16 C15 C14 120.26(14) . . ?
C16 C15 H15 120.1(12) . . ?
C14 C15 H15 119.6(12) . . ?
C17 C16 C15 119.24(14) . . ?
C17 C16 H16 122.4(12) . . ?
C15 C16 H16 118.4(12) . . ?
C16 C17 C18 120.36(14) . . ?
C16 C17 H17 119.8(12) . . ?
C18 C17 H17 119.8(12) . . ?
C17 C18 C13 121.06(14) . . ?
C17 C18 H18 119.2(10) . . ?
C13 C18 H18 119.7(10) . . ?
O5 C19 O6 123.90(12) . . ?
O5 C19 C10 124.28(12) . . ?
O6 C19 C10 111.76(11) . . ?
O6 C20 C21 107.13(12) . . ?
O6 C20 H20A 107.6(10) . . ?
C21 C20 H20A 112.4(10) . . ?
O6 C20 H20B 107.2(10) . . ?
C21 C20 H20B 111.2(10) . . ?
H20A C20 H20B 111.1(14) . . ?
C20 C21 H21A 110.5(11) . . ?
C20 C21 H21B 109.9(11) . . ?
H21A C21 H21B 108.6(16) . . ?
C20 C21 H21C 110.7(12) . . ?
H21A C21 H21C 111.1(16) . . ?
H21B C21 H21C 106.0(16) . . ?
O7 C22 O8 123.34(13) . . ?
O7 C22 C9 125.15(13) . . ?
O8 C22 C9 111.49(11) . . ?
O8 C23 C24 107.72(13) . . ?
O8 C23 H23A 106.8(11) . . ?
C24 C23 H23A 111.4(11) . . ?
O8 C23 H23B 105.8(13) . . ?
C24 C23 H23B 111.9(13) . . ?
H23A C23 H23B 112.9(17) . . ?
C23 C24 H24A 110.4(12) . . ?
C23 C24 H24B 110.6(13) . . ?
H24A C24 H24B 109.0(18) . . ?
C23 C24 H24C 106.8(13) . . ?
H24A C24 H24C 108.8(17) . . ?
H24B C24 H24C 111.2(18) . . ?

loop_
_geom_torsion_atom_site_label_1
_geom_torsion_atom_site_label_2
_geom_torsion_atom_site_label_3
_geom_torsion_atom_site_label_4
_geom_torsion
_geom_torsion_site_symmetry_1
_geom_torsion_site_symmetry_2
_geom_torsion_site_symmetry_3
_geom_torsion_site_symmetry_4
_geom_torsion_publ_flag
O4 S1 N2 C12 -167.33(9) . . . . ?
O3 S1 N2 C12 -36.98(11) . . . . ?
C6 S1 N2 C12 78.14(11) . . . . ?
O4 S1 N2 C7 48.27(11) . . . . ?
O3 S1 N2 C7 178.62(9) . . . . ?
C6 S1 N2 C7 -66.26(11) . . . . ?
C6 C1 C2 C3 -0.4(2) . . . . ?
C1 C2 C3 C4 1.4(2) . . . . ?
C1 C2 C3 N1 -179.55(12) . . . . ?
O1 N1 C3 C4 172.89(14) . . . . ?
O2 N1 C3 C4 -7.46(19) . . . . ?
O1 N1 C3 C2 -6.21(19) . . . . ?
O2 N1 C3 C2 173.45(13) . . . . ?
C2 C3 C4 C5 -1.2(2) . . . . ?
N1 C3 C4 C5 179.74(12) . . . . ?
C3 C4 C5 C6 0.1(2) . . . . ?
C2 C1 C6 C5 -0.7(2) . . . . ?
C2 C1 C6 S1 176.92(11) . . . . ?
C4 C5 C6 C1 0.9(2) . . . . ?
C4 C5 C6 S1 -176.71(11) . . . . ?
O4 S1 C6 C1 157.61(11) . . . . ?
O3 S1 C6 C1 25.75(13) . . . . ?
N2 S1 C6 C1 -88.43(12) . . . . ?
O4 S1 C6 C5 -24.75(13) . . . . ?
O3 S1 C6 C5 -156.61(11) . . . . ?
N2 S1 C6 C5 89.20(12) . . . . ?
C12 N2 C7 C8 52.89(15) . . . . ?
S1 N2 C7 C8 -161.25(10) . . . . ?
N2 C7 C8 C9 13.9(2) . . . . ?
C7 C8 C9 C22 173.78(13) . . . . ?
C7 C8 C9 C10 -0.7(2) . . . . ?
C8 C9 C10 C19 64.65(17) . . . . ?
C22 C9 C10 C19 -109.64(13) . . . . ?
C8 C9 C10 C11 -62.00(18) . . . . ?
C22 C9 C10 C11 123.71(13) . . . . ?
C9 C10 C11 C13 -76.19(14) . . . . ?
C19 C10 C11 C13 158.96(11) . . . . ?
C9 C10 C11 C12 48.08(15) . . . . ?
C19 C10 C11 C12 -76.77(13) . . . . ?
C7 N2 C12 C11 -98.24(13) . . . . ?
S1 N2 C12 C11 116.21(11) . . . . ?
C13 C11 C12 N2 160.44(11) . . . . ?
C10 C11 C12 N2 32.04(15) . . . . ?
C12 C11 C13 C14 99.79(14) . . . . ?
C10 C11 C13 C14 -134.57(13) . . . . ?
C12 C11 C13 C18 -73.62(16) . . . . ?
C10 C11 C13 C18 52.03(17) . . . . ?
C18 C13 C14 C15 1.3(2) . . . . ?
C11 C13 C14 C15 -172.45(13) . . . . ?
C13 C14 C15 C16 -0.6(2) . . . . ?
C14 C15 C16 C17 -0.8(2) . . . . ?
C15 C16 C17 C18 1.6(2) . . . . ?
C16 C17 C18 C13 -0.9(2) . . . . ?
C14 C13 C18 C17 -0.5(2) . . . . ?
C11 C13 C18 C17 173.01(13) . . . . ?
C20 O6 C19 O5 -5.30(18) . . . . ?
C20 O6 C19 C10 177.18(10) . . . . ?
C9 C10 C19 O5 18.09(17) . . . . ?
C11 C10 C19 O5 145.79(13) . . . . ?
C9 C10 C19 O6 -164.41(10) . . . . ?
C11 C10 C19 O6 -36.71(14) . . . . ?
C19 O6 C20 C21 -174.90(12) . . . . ?
C23 O8 C22 O7 -0.7(2) . . . . ?
C23 O8 C22 C9 177.55(12) . . . . ?
C8 C9 C22 O7 32.0(2) . . . . ?
C10 C9 C22 O7 -153.11(14) . . . . ?
C8 C9 C22 O8 -146.15(13) . . . . ?
C10 C9 C22 O8 28.69(17) . . . . ?
C22 O8 C23 C24 177.78(13) . . . . ?

_diffrn_measured_fraction_theta_max 0.959
_diffrn_reflns_theta_full        27.00
_diffrn_measured_fraction_theta_full 0.986
_refine_diff_density_max         0.428
_refine_diff_density_min         -0.428
_refine_diff_density_rms         0.056
